# Supplementary material for: InDel and SCoT Markers for Genetic Diversity Analysis in a Citrus Collection from the Western Caucasus
Source: Int J Mol Sci. 2023 May 5;24(9):8276. doi: 10.3390/ijms24098276 (PMC10179493; doi:10.3390/ijms24098276)
Supplement: Supplementary file 1 [file ijms-24-08276-s001.zip › Table S1.xlsx]

## Sheet: The list of Citrus collection
sample ID	№ on GRAFS	Species assignment according to phylogenomic ta×onomy (Ollitrault et al. 2020)	ID according to GRIN	Group	Cultivar	Origin	Date	Cluster SCOT (Fig 1)	Cluster InDel (Fig 2)	Branch (Fig3)
1	1	C. ×limon var. limon (L.) Burm. f.	480120	Lemon	Novogruzinskii	USSR	1930	2	3	1
2	2	C. ×limon var. limon (L.) Burm. f.	480120	Lemon	Santa Teresa	Italy	unknown	2	3	1
3	3	C. ×limon var. limon (L.) Burm. f.	480120	Lemon	Chakvatadze	unknown	unknown	2	3	1
4	4	C. ×limon var. limon (L.) Burm. f.	480120	Lemon	Pavlovskii	unknown	unknown	2	3	1
5	5	C. ×limon var. limon (L.) Burm. f.	480120	Lemon	Turetskii	unknown	unknown	2	3	1
6	6	C. ×limon var. limon (L.) Burm. f.	10683	Lemon	Unknown	Italy	2000	2	3	1
7	7	C. ×limon var. limon (L.) Burm. f.	480120	Lemon	Villa Franka	USA	unknown	2	3	1
8	8	C. medica L.	10748	Citron	Bhuddas Hand	India, China	unknown	8	2	3
9	9	C. ×limon ×C. ma×ima	480120	Pomelo hybrid	Melarosa	Italy	unknown	2	1	1
10	10	C. ×limon var. limon (L.) Burm. f.	480120	Lemon	Odishi	USSR	unknown	2	3	1
11	11	C. ×limon var. limon (L.) Burm. f.	480120	Lemon	Novoafonskii	USSR	1930	2	3	1
12	12	C. ×limon var. limon (L.) Burm. f.	480120	Lemon	Krupnoplodny	USSR	unknown	2	3	1
13	13	C. medica ×C. ×micrantha	10683	Citron hybrid	Unknown	Morocco, Iran	unknown	2	3	1
14	14	C. ×limon var. limon (L.) Burm. f.	480120	Lemon	Sone Guinea	unknown	unknown	2	3	1
15	15	C. ×limon var. limon (L.) Burm. f.	480120	Lemon	Beskolyuchii	USSR	1927	2	3	1
16	16	C. ×limon var. limon (L.) Burm. f.	480120	Lemon	Kuznera	USSR	1926	2	3	1
17	17	C. ×limon var. limon (L.) Burm. f.	480120	Lemon	Gizenko	unknown	unknown	2	3	1
18	18	C. ×latifolia var. latifolia	480120	Sweet lime	Kantonskii	USSR	unknown	8	1	3
19	19	C. ×limon var. limon (L.) Burm. f.	480120	Lemon	Udarnik	USSR	unknown	2	3	1
20	20	C. ×limon var. limetta ined.	480120	Sweet lime	Unknown	Italy	unknown	8	2	1
21	21	C. medica L.	448679	Citron	Unknown	India, China	unknown	2	2	1
22	22	C. ×limon var. limon (L.) Burm. f.	480120	Lemon	Uvarova	unknown	unknown	2	3	1
23	23	C. ×limon var. limon (L.) Burm. f.	480120	Lemon	Gonio	USSR	unknown	2	3	1
24	24	C. ×limon var. limetta ined.	480120	Sweet lime	Unknown	Italy	unknown	8	2	3
25	25	C. ×limon var. limon (L.) Burm. f.	480120	Lemon	Frost Eureka	Greece	1976	2	3	1
26	26	C. ×limon var. limon ×C. ×limon var. limetta	480120	Lemon	Del Brazil	Brazil	unknown	2	2	1
27	27	C. ma×ima (Burm.) Merr.	480120	Pomelo	Yubileinyy	USSR	unknown	4	2	1
28	28	C. ×limon var. limon (L.) Burm. f.	480120	Lemon	Dioskuriya	USSR	1962	2	3	1
29	29	C. medica L.	10744	Citron	Buntan	Japan	unknown	4	1	1
30	30	Citrus reshni hort. ex Tanaka								2
31	31	C. ×limon var. limon (L.) Burm. f.	480120	Lemon	Mir	unknown	unknown	2	3	1
32	32	C. ×limon var. limon (L.) Burm. f.	480120	Lemon	Salafolia	unknown	unknown	2	3	1
33	33	C. ×limon var. limon (L.) Burm. f.	480120	Lemon	Maykopskii	Russia	2000th	2	3	1
34	34	C. ×limon var. limon (L.) Burm. f.	480120	Lemon	Eureka	USA	unknown	2	3	1
35	35	C. ×limon var. limon (L.) Burm. f.		Lemon	Unknown	Unknown	unknown	2	3	1
36	36	C. ×junos Siebold e×Tanaka	10725	Yuzu	Nadezhda	USSR	unknown			2
37	37	C. ×limon var. limon (L.) Burm. f.	480120	Lemon	Antico di rocca	unknown	unknown	2	3	1
39	38	Citrus ma×ima (Burm.) Merr.		Pomelo	Metelyova	USSR	unknown	4	2	2
40	39	C. ×aurantium L. var. aurantium	10684	Bitter orange	Unknown	India	unknown	4	4	2
41	40	C. cavaleriei H. Lév. e×Cavalerie	461658	Ichang papeda	Unknown	China	unknown			2
42	41	Poncirus trifoliata L. (Raf.)	10791	Trifoliate	Unknown	Asia	unknown	7	2	3
43	42	Poncirus trifoliata L. (Raf.)	10791	Trifoliate	Dragons tooth	USA	2008	7	2	3
44	43	C. reticulata var. austera Swingle	10778	Mandarin	Rage	Italy	unknown			2
45	44	C. reticulata var. austera Swingle	10778	Mandarin	Tardio	Italy	unknown			2
46	45	C. leiocarpa hort. e×Tanaka	314360	Koji orange	Shivamikan	India	unknown			2
47	46	C. ×aurantium var. unshiu ined.	488417	Satsuma mandarin	Pioneer80	USSR	unknown	3	4	2
48	47	C. ×aurantium var. unshiu ined. ×C. ×leiocarpa		Satsuma mandarin	Chernomorskii	Russia	unknown		4	2
49	48	C. ×aurantium var. unshiu ined.	488417	Satsuma mandarin	Izeki Wase	Japan	unknown	3	4	2
50	49	C. ×aurantium var. unshiu ined.	488417	Satsuma mandarin	Sochinskii23	Russia	unknown	3	4	2
51	50	C. ×junos Siebold e×Tanaka	10725	Yuzu	Nadezhda1	USSR	unknown	4	4	2
52	51	Fortunella margarita (Lour.) Swingle	10724	Kumquat	Hybrid202-52	Russia	2002	3		2
53	52	C. ×limon var. limetta ined.	480120	Sweet lime	Unknown	Italy	unknown	8	1	1
54	53	C. ×junos Siebold e×Tanaka		Mandarin hybrid	Junos mandarin	USSR	unknown			2
55	54	C. ma×ima (Burm.) Merr.	10744	Pomelo	Sambokan	Japan	unknown	4	1	2
56	55	C. ma×ima (Burm.) Merr.	10744	Pomelo	Grushevidnyy	Japan	1929	4	1	2
57	56	C. ma×ima (Burm.) Merr.	10744	Pomelo	Gulripshskii	USSR	unknown	3	1	2
58	57	C. ×aurantium var. paradisi ined.	488416	grapefruit	Yubileinyy	USSR	unknown	3	1	2
59	58	C. ma×ima (Burm.) Merr.	10744	Pomelo	Natsumikan	Japan	unknown	4		2
60	59	C. ×aurantium var. sinensis L.	10689	Orange	Afonskii	USSR	unknown	5	1	2
61	60	C. ×aurantium var. sinensis L.	10689	Sweet Orange	Grushevidnyy Korolek	USSR	unknown	5	1	2
63	61	C. ×aurantium var. sinensis L.	10689	Orange	Red flesh korolek	USSR	unknown	5	1	2
64	62	C. ×aurantium var. sinensis L.	10689	Orange	Salustiana	Spain	unknown	5	1	2
65	63	C. ×aurantium var. sinensis L.	10689	Orange	Moro	Italy	unknown	5	1	2
66	64	C. ×aurantium var. sinensis L.	10689	Orange	Valensina	USA	1935	5	1	2
67	65	C. ×aurantium var. sinensis L.	10689	Orange	Hamlin	USA		3	1	2
68	66	C. ×aurantium var. sinensis L.	10689	Orange	Tompson Navel	unknown	unknown	8	1	1
69	67	C. ×aurantium var. sinensis L.	10689	Orange	Sukhumskii	USSR	unknown	5	1	2
70	68	C. ×aurantium var. sinensis L.	10689	Orange	Washington Navel	USA	1930th	5	1	2
71	69	C. ×aurantium var. sinensis L.	10689	Orange	Washington Navel dwarf	USA	1930th	5	1	2
72	70	C. ×aurantium var. unshiu ined.	488417	Satsuma mandarin	Millenium1	Russia	2008	3	4	2
73	71	C. ×aurantium var. unshiu ined.	488417	Satsuma mandarin	Shirokolistnyy	USSR	unknown	3	4	2
74	72	C. ×aurantium var. unshiu ined.	488417	Satsuma mandarin	Miyagawa Wase	Japan	unknown	3	4	2
75	73	C. ×aurantium var. unshiu ined.	488417	Satsuma mandarin	Clone#22	unknown	unknown	3	4	2
76	74	(C. ×aurantium var. unshiu ined. ×P. trifoliata) ×С. ×leiocarpa		Mandarin hybrid	Hybrid3252	Russia	unknown	2	3	1
77	75	C. ×limon var. bergamia ined.	490141	Bergamot orange	Bergamot	Italy	unknown	8	1	1
78	76	(C. ×aurantium var. sinensis ×P. trifoliata) ×Fortunella spp.		Citrangequat	Unknown	USA	1929	6	2	3
79	77	C. ×limon var. meyerii ined.	480120	Lemon hybrid	Unknown	USA	1929	8	1	1
80	78	C. ×aurantium var. unshiu ined.	488417	Satsuma mandarin	Yubileinii	USSR	unknown	3	4	2
81	79	C. ×aurantium var. unshiu ined.	488417	Satsuma mandarin	Iveriya	USSR	unknown	3	4	2
82	80	C. ×aurantium L. var. aurantium	487659	Bitter orange	Unknown	Italy	2000	4	4	2
83	81	C. ×aurantium var. unshiu ined.	488417	Satsuma mandarin	Kowano-Wase	Japan	unknown	3	4	2
84	82	C. ×limon var. limetta ined.	313480	Sweet lime	Variegata	Italy	unknown		1	3
85	83	C. ×limon var. limetta ined.	313480	Sweet lime	Unknown	Italy	unknown		1	3
86	84	C. reticulata var. austera Swingle	10778	Mandarin	Caftin	USA	unknown			2
87	85	C. ×aurantium var. unshiu ined.	488417	Satsuma mandarin	Slava Vavilova	USSR	unknown	3	4	2
88	86	C. medica L.	10748	Citron	Unknown	India, China	unknown	8	2	3
89	87	C. ×latifolia var. latifolia	10683	Sour lime	Unknown	India	unknown	8	1	3
90	88	C. ×latifolia var. latifolia	10683	Sour lime	Shirokolistnyy	USSR	unknown	3	1	2
91	89	C. medica ×C. ×limon var. limon	10683	Citron hybrid	Taiti	Nicaragua	2014	8	2	1
92	90	Fortunella japonica (Thunb.) Swingle	10724	Kumquat	Marumi	Japan	unknown	6	2	3
93	91	(C. ×aurantium var. clementina ×P.trifoliata) ×Fortunella margarita		Kumquat hybrid	Kikli	Italy	1930	6	1	3
94	92	Fortunella ×crassifolia Swingle	10724	Kumquat	Meiva	Japan	unknown	6	2	3
95	93	Fortunella margarita (Lour.) Swingle	10724	Kumquat	Nagami	Japan	unknown	6	2	3
96	94	C. ×limon var. limetta ined.	480120	Sweet lime	Unknown	Italy	unknown	8	1	3
97	95	C. ×limon var. limetta ined.	480120	Sweet lime	Unknown	Iran	2000	8	1	1
98	96	Fortunella margarita (Lour.) Swingle	10724	Kumquat	Hybrid200-7	Russia	2000	6	2	3
99	97	C. ×limon var. limetta ined.		Kumquat	Hybrid206-1	Russia	2006	6	2	3
100	98	C. ×aurantium var. clementina ined.	10684	Clementine	Unknown	Italy	unknown			2
101	99	C. ×lumia var. pyriformis ined.	Tanaka	Ponderosa lemon	Ponderosa	Italy	unknown	4	2	1
102	100	C. reticulata var. austera Swingle	10778	Mandarin	Unknown	China	unknown	9		2
103	101	C. ×limon var. limetta ined.	480120	Sweet lime	Chontipico	Italy	unknown	8	1	1
104	102	C. ×aurantium var. unshiu ined.	488417	Satsuma mandarin	Sakharny	Russia	unknown		4	2
105	103	C. ×aurantium var. unshiu ined.	488417	Satsuma mandarin	Kodorskii	unknown	unknown	1	4	2
106	104	C. ×limon var. limon (L.) Burm. f.	480120	Lemon	Moskovskii	unknown	unknown	2	3	1
107	105	C. ma×ima ×C. ×aurantium var. sinensis	10744	Pomelo hybrid	Seedless			4		2
108	106	C. ma×ima ×C. ×aurantium var. sinensis	10744	Pomelo hybrid	Оyu	USA	unknown	4	2	1
109	107	C. ×insitorum Mabb.	490128	Citrange	Unknown	Russia	unknown		2	1
110	108	C. ×limon var. limon (L.) Burm. f.	480120	Lemon	Genoa	USA	1937	2	3	1
111	109	C. micrantha Wester	10683	Citron	Unknown	India	unknown	8	2	3
112	110	C. ×limon var. limon (L.) Burm. f.	480120	Lemon	Toskana	Nicaragua	2014	8	3	1
113	111	C. ×limon var. limetta ined.	480120	Sweet lime	Ponkde Wed	Italy	unknown	8	1	1
114	112	C. ×aurantium var. unshiu ined.	488417	Satsuma mandarin	Georgievskii	USSR	unknown	1	4	2
115	113	C. ×aurantium var. sinensis L.	10689	Sweet Orange	Abkhazskii	USSR	unknown	9		2
116	114	C. ma×ima	10744	Pomelo	Asahikan	Japan	unknown	4	2	1
117	115	C. ×limon var. limon (L.) Burm. f.	480120	Lemon	Lisbon	Japan	1937	2	3	1
118	116	C. ×aurantium var. unshiu ined.	488417	Satsuma mandarin	Olimpiyskii2014	Russia	2014	1	4	2
119	117	C. ×limon var. limetta ined.	480120	Sweet lime	Del Coronel	Italy	unknown	8	1	1
120	118	C. ma×ima	10744	Pomelo	Dunkan				1	2
121	119	C. ×yuko hort. e×Tanaka	314335	Koji Orange	Unknown	Iran	unknown	9	4	2
122	120	C. ×aurantium var. unshiu ined.	488417	Satsuma mandarin	Kelasurskii	unknown	unknown	1	4	2
123	121	C. ×aurantium var. unshiu ined.	488417	Satsuma mandarin	Hybrid 10	unknown	unknown	1	4	2
124	122	C. ×aurantium var. unshiu ined.	488417	Satsuma mandarin	Krasnodarskii83	USSR	unknown	1	4	2
125	123	C. medica ×C. ×leiocarpa	480120	Koji orange hybrid	Unknown	Cyprus	unknown		1	3
126	124	C. ×aurantium var. unshiu ined.	488417	Satsuma mandarin	Sentyabrskii	USSR	unknown	1	4	2
127	125	C. ×aurantium var. unshiu ined.	488417	Satsuma mandarin	Clone#33	Russia	unknown	1	4	2
128	126	C. ×leiocarpa hort. e×Tanaka	314360	Koji orange	Unknown	Japan	unknown			2
129	127	C. ×aurantium var. unshiu ined.	488417	Satsuma mandarin	Krupnoplodny	USSR	unknown	1	4	2
130	128	C. ×insitorum Mabb.	490128	Citrange	Unknown	Belarus	unknown		2	1
132	129	C. ×junos Siebold e×Tanaka	10725	Yuzu	Unknown	Japan	unknown	4	2	1
133	130	C. ×aurantium var. unshiu ined.	488417	Satsuma mandarin	Hybrid 17	Russia	2015	1	4	2
134	131	C. ×aurantium var. unshiu ined.	488417	Satsuma mandarin	Kolkhidskii	Russia	2015	1	4	2
135	132	C. ×aurantium var. unshiu ined.	488417	Satsuma mandarin	Оcho Wase	Russia	2015	1	4	2
136	133	C. ×aurantium var. unshiu ined.	488417	Satsuma mandarin	Millenium 2	Russia	2015	1	4	2
138	134	C. ×aurantium var. unshiu ined.	488417	Satsuma mandarin	Hybrid 01-04	Russia	2015	1	4	2
139	135	C. ×aurantium var. unshiu ined.	488417	Satsuma mandarin	Hybrid 01-4	Russia	2015	1	4	2
140	136	C. ×aurantium var. unshiu ined.	488417	Satsuma mandarin	Hybrid 02-1	Russia	2015	1	4	2
141	137	C. ×aurantium var. unshiu ined.	488417	Satsuma mandarin	Hybrid 2-1	Russia	2015	1	4	2
142	138	C. ×aurantium var. unshiu ined.	488417	Satsuma mandarin	Hybrid 2-5	Russia	2015	1	4	2
143	139	C. ×aurantium var. unshiu ined.	488417	Satsuma mandarin	Hybrid 97-3	Russia	2015	1	4	2
144	140	C. ×aurantium var. unshiu ined.	488417	Satsuma mandarin	Hybrid 98-1	Russia	2015	1	4	2
145	141	C. ×aurantium var. unshiu ined.	488417	Satsuma mandarin	Hybrid 98-2	Russia	2015	1	4	2
146	142	C. ×aurantium var. unshiu ined.	488417	Satsuma mandarin	Hybrid 98-6	Russia	2015	1	4	2
147	143	C. ×aurantium var. unshiu ined.	488417	Satsuma mandarin	Hybrid 98-9	Russia	2015	1	4	2
148	144	C. ×aurantium var. unshiu ined.	488417	Satsuma mandarin	Hybrid 99-2	Russia	2015	1	4	2
149	145	C. ×aurantium var. unshiu ined.	488417	Satsuma mandarin	Hybrid 99-4	Russia	2015	1		2
150	146	C. ×aurantium var. unshiu ined.	488417	Satsuma mandarin	Hybrid 99-8	Russia	2015	1	4	2
151	147	C. ×aurantium var. unshiu ined.	488417	Satsuma mandarin	Hybrid 209-1	Russia	2015	1	4	2
152	148	C. ×aurantium var. unshiu ined.	488417	Satsuma mandarin	Hybrid 2002-1	Russia	2015	1	4	2
153	149	C. ×limon var. limon (L.) Burm. f.		Lemon	Melarosa		unknown	4		1
154	150	C. reticulata var. austera Swingle		Mandarin	Honey		unknown	9		2
155	151	Citrus reticulata × Citrus sinensis			Hybrid 8	Russia	unknown	1	3	2
156	152	Citrus reticulata × Citrus paradisi			Tangelo		unknown		1	2
157	153	C. ×aurantium var. unshiu ined.		Satsuma mandarin	Clone 31		unknown	1	4	2
158	154	Citrus reticulata×C.sinensis			Mandora		unknown	9		2
160	155	C. ×limon var. limon (L.) Burm. f.			Gagrinskii	USSR	unknown	2	3	1
161	156	C. ×limon var. limon (L.) Burm. f.			Antico di Rocco		unknown	2	3	1
162	157	C. ×aurantium var. sinensis L.		Orange	Arancio rosso		unknown		1	2
163	158	C. ×aurantium var. paradisi ined.		grapefruit	Hybrid G-А-1	USSR	unknown		2	1
164	159	С. Limon × C.sinensis					unknown	8	1	3
165	160	C. ×aurantium var. clementina		Clementine	Rubino Rosso		unknown	9		2
166	161	C. aurantifolia		Key lime	Foro		unknown	8	1	3
167	162	C. ×limon var. limon (L.) Burm. f.		Lemon	Frost Eurika variegata		unknown	8	2	3
168	163	Citrus × floridana		Limequat	Tavares		unknown	8	2	3
169	164	Citrus hystrix		Kaffir lime			unknown	4	2	3
170	165	P. trifoliata x C. ×aurantium var. paradisi ined.		Citrumelo	Swingle5		unknown	4	2	1
171	166	C. ×limon var. limetta ined.		Lemon	Pursha		unknown			2
172	167	Microcitrus		Finger lime	Рapuana		unknown	4	2	3
173	168	Citrus medica L.		Citron	Uraltau		unknown	4	2	1
174	169	C. aurantifolia		Key lime	Tahiti variegata		unknown	8	2	3
175	170	C. reticulata var. austera Swingle		Mandarin	King		unknown	4		2
176	171	Severinia buxifolia					unknown	4	2	3
177	172	Murraya exotica L.					unknown	4	2	3
