# Supplementary material for: InDel and SCoT Markers for Genetic Diversity Analysis in a Citrus Collection from the Western Caucasus
Source: Int J Mol Sci. 2023 May 5;24(9):8276. doi: 10.3390/ijms24098276 (PMC10179493; doi:10.3390/ijms24098276)
Supplement: Supplementary file 1 [file ijms-24-08276-s001.zip › Table S2.xlsx]

## Sheet: The efficient markers
	Name	Primers sequence 5’-3’	Origin Species	Reference
	SCoT Marker
	SCoT2	CAACAATGGCTACCACCC	Oryza sativa	[14]
	SCoT6	CAACAATGGCTACCACGC	Oryza sativa	[14]
	SCoT9	CAACAATGGCTACCAGCA	Oryza sativa	[14]
	SCoT12	ACGACATGGCGACCAACG	Oryza sativa	[14]
	SCoT13	ACGACATGGCGACCATCG	Oryza sativa	[14]
	SCoT14	ACGACATGGCGACCACGC	Oryza sativa	[14]
	SCoT18	ACCATGGCTACCACCGCC	Oryza sativa	[14]
	SCoT20	ACCATGGCTACCACCGCG	Oryza sativa	[14]
	SCoT21	ACGACATGGCGACCCACA	Oryza sativa	[14]
	SCoT23	CACCATGGCTACCACCAG	Oryza sativa	[14]
	SCoT31	CCATGGCTACCACCGCCT	Oryza sativa	[14]
	SCoT36	GCAACAATGGCTACCACC	Oryza sativa	[14]
	InDel Marker
	LG 1-4	F: TACACAGAACCGCCAAATCA	Citrus unshiu	[9]
		R: TCTCCCATGAACCAGCTACC
	LG 2-6	F: CGCGTGTTACTTCTTGACAGA	Citrus unshiu	[9]
		R: CGAGGCATGTGCTTGAATAA
	LG3-14	F: TGCCGGGAGTCTTAAAGATG	Citrus unshiu	[9]
		R: CGAGATGGCCACCTAGAAAT
	LG4-2	F: GGGTTTCTAAGCATTTGGCCA	Citrus unshiu	[9]
		R: ACACTCATCTTCTCGAGCAAAGA
	LG 4-3	F: AAGAGGACATAAGAGGCAAGTTT	Citrus unshiu	[9]
		R: GCCAAGCAAAACTGATAGGG
	LG 5-20	F: GGCATTTGAGCTAGAAATTCGT	Citrus unshiu	[9]
		R: AACACTGTCAAAAGAAAACCACA
	LG 7-11	F: ATTTTGACACGTTCAGCCGC	Citrus unshiu	[9]
		R: TGGATTTTGCACTCACCCTT
	LG 8-10	F: TCTGCTGACCTTGCTTACGA	Citrus unshiu	[9]
		R: CCCTCACAAGACAGTTGAGGA
	LG 9-2	F: GGTGATTTTGAGTATGAGAGGTGG	Citrus unshiu	[9]
		R: AGGGTAGTTTTATGATAGTTATCCACA
